# Supplementary material for: Risk-Stratifying Pituitary Adenoma Treatment: A Cohort Analysis and Risk Prediction of Hypopituitarism
Source: J Clin Med. 2025 Sep 22;14(18):6656. doi: 10.3390/jcm14186656 (PMC12471088; doi:10.3390/jcm14186656)
Supplement: Supplementary file 1 [file jcm-14-06656-s001.zip]

Archive with 1 entries (1 files):
- jcm-3846747-supplementary.pdf
